# Supplementary material for: Combined genetic approaches yield a 48% diagnostic rate in a large cohort of French hearing-impaired patients
Source: Sci Rep. 2017 Dec 1;7:16783. doi: 10.1038/s41598-017-16846-9 (PMC5711943; doi:10.1038/s41598-017-16846-9)
Supplement: Supplementary file 2 — Supplementary Table 2 [file 41598_2017_16846_MOESM2_ESM.xlsx]

## Sheet: Feuil1
clinical information									Allele 1			Allele 2			Additional pathogenic variant
Patient #	transmission	degree	onset	evolution	other symptom	2016 Age	Gene/locus	Transcript	chromosomal location hg38	variant	dbSNP rs ID	chromosomal location hg38	variant	dbSNP rs ID	Additional gene	transcript	chromosomal location hg38	variant	dbSNP rs ID
S1504	AR	Moderate	_	_	Normal CT scan	8	DFNB1	NM_004004.5	chr13:g.20189547del	c.35delG - p.(Gly12Valfs*2)	rs1801002	chr13:g.20189413G>A	c.169C>T - p.(Gln57*)	rs111033297
S1528	Sporadic	Moderate-severe	Probably congenital	Yes	Normal CT scan	7	DFNB1	NM_004004.5	chr13:g.20189547del	c.35delG - p.(Gly12Valfs*2)	rs1801002	chr13:g.20189547del	c.35delG - p.(Gly12Valfs*2)	rs1801002
S1534	AR	Profound	Congenital	Stable	Normal CT scan	4	DFNB1	NM_004004.5	chr13:g.20189547del	c.35delG - p.(Gly12Valfs*2)	rs1801002	chr13:g.20189547del	c.35delG - p.(Gly12Valfs*2)	rs1801002
S1546	Sporadic	Moderate-severe	Congenital	Stable	_	10	DFNB1	NM_004004.5	chr13:g.20189473C>T	c.109G>A - p.(Val37Ile)	rs72474224	chr13:g.20189473C>T	c.109G>A - p.(Val37Ile)	rs72474224
S1547	AR	Profound	Congenital	Stable	_	3	DFNB1	NM_004004.5	chr13:g.20189547del	c.35delG - p.(Gly12Valfs*2)	rs1801002	chr13:g.20189547del	c.35delG - p.(Gly12Valfs*2)	rs1801002
S1550	AR	Profound	Congenital	Stable	Normal CT scan	28	DFNB1	NM_004004.5	chr13:g.20189547del	c.35delG - p.(Gly12Valfs*2)	rs1801002	chr13:g.20189247_20189248del	c.334_335delAA - p.(Lys112Glufs*2)	rs756484720
S1563	Sporadic	Moderate	Congenital	Stable	_	10	DFNB1	NM_004004.5	chr13:g.20189313A>G	c.269T>C - p.(Leu90Pro)	rs80338945	chr13:g.20189547del	c.35delG - p.(Gly12Valfs*2)	rs1801002
S1567	Sporadic	Profound	Congenital	Stable	Normal MRI	3	DFNB1	NM_004004.5	chr13:g.20189547del	c.35delG - p.(Gly12Valfs*2)	rs1801002	chr13:g.20189547del	c.35delG - p.(Gly12Valfs*2)	rs1801002
S1577	Sporadic	Profound	_	_	_	3	DFNB1	NM_004004.5	chr13:g.20189547del	c.35delG - p.(Gly12Valfs*2)	rs1801002	chr13:g.20189547del	c.35delG - p.(Gly12Valfs*2)	rs1801002
S1578	Sporadic	Moderate-severe	Congenital	_	Normal CT scan	5	DFNB1	NM_004004.5	chr13:g.20192782C>T	c.-23+1G>A - IVS1+1G>A	rs80338940	chr13:g.20189547del	c.35delG - p.(Gly12Valfs*2)	rs1801002
S1579	AR	Profound	Congenital	_	Normal MRI	13	DFNB1	NM_004004.5	chr13:g.20189547del	c.35delG - p.(Gly12Valfs*2)	rs1801002	chr13:g.20189117A>T	c.465T>A - p.(Tyr155*)	rs772264564
S1584	AR	Profound	Congenital	_	Normal CT scan	3	DFNB1	GJB6: NM_006783.4; GJB2: NM_004004.5	chr13:g.20222988_20531806del	c.-301126_493del - del(GJB6-D13S1830)		chr13:g.20189547del	c.35delG - p.(Gly12Valfs*2)	rs1801002
S1589	Sporadic	Moderate-severe	Congenital	_	Normal CT scan	6	DFNB1	NM_004004.5	chr13:g.20189547del	c.35delG - p.(Gly12Valfs*2)	rs1801002	chr13:g.20189547del	c.35delG - p.(Gly12Valfs*2)	rs1801002
S1582	Sporadic	Moderate	Before 10y	Stable	Semicircular canal dysplasia	13	DFNB1	NM_004004.5	chr13:g.20189292dup	c.290dupA - p.(Tyr97*)	rs786204491	chr13:g.20189222_20189224del	c.358_360delGAG - p.(Glu120del)	rs80338947
S1594	Sporadic	Profound	Congenital	Stable	Normal MRI	2	DFNB1	NM_004004.5	chr13:g.20189547del	c.35delG - p.(Gly12Valfs*2)	rs1801002	chr13:g.20189547del	c.35delG - p.(Gly12Valfs*2)	rs1801002
S1599	AR	Profound	Congenital	Stable	Normal MRI	2	DFNB1	NM_004004.5	chr13:g.20189547del	c.35delG - p.(Gly12Valfs*2)	rs1801002	chr13:g.20189547del	c.35delG - p.(Gly12Valfs*2)	rs1801002
S1604	Sporadic	Mild-moderate	Before 10y	_	Normal CT scan	9	DFNB1	NM_004004.5	chr13:g.20189547del	c.35delG - p.(Gly12Valfs*2)	rs1801002	chr13:g.20189313A>G	c.269T>C - p.(Leu90Pro)	rs80338945
S1606	_	_	_	_	_	18	DFNB1	NM_004004.5	chr13:g.20189511C>T	c.71G>A - p.(Trp24*)	rs104894396	chr13:g.20189511C>T	c.71G>A - p.(Trp24*)	rs104894396
S1621	Sporadic	Moderate	Congenital	_	_	4	DFNB1	NM_004004.5	chr13:g.20189413G>A	c.169C>T - p.(Gln57*)	rs111033297	chr13:g.20189547del	c.35delG - p.(Gly12Valfs*2)	rs1801002
S1635	Sporadic	Moderate	Congenital	Stable	_	1	DFNB1	NM_004004.5	chr13:g.20189547del	c.35delG - p.(Gly12Valfs*2)	rs1801002	chr13:g.20189547del	c.35delG - p.(Gly12Valfs*2)	rs1801002
S1636	Sporadic	Profound	Congenital	_	_	3	DFNB1	GJB6: NM_006783.4; GJB2: NM_004004.5	chr13:g.20222988_20531806del	c.-301126_493del - del(GJB6-D13S1830)		chr13:g.20189547del	c.35delG - p.(Gly12Valfs*2)	rs1801002
S1647	AR	Profound	Congenital	_	Normal CT scan	2	DFNB1	NM_004004.5	chr13:g.20189547del	c.35delG - p.(Gly12Valfs*2)	rs1801002	chr13:g.20189547del	c.35delG - p.(Gly12Valfs*2)	rs1801002
S1654	Sporadic	Moderate	Congenital	Stable	_	2	DFNB1	NM_004004.5	chr13:g.20189547del	c.35delG - p.(Gly12Valfs*2)	rs1801002	chr13:g.20189443C>A	c.139G>T - p.(Glu47*)	rs104894398
S1674	AD	Mild	After 20y	Progressive	Normal CT scan	25	DFNB1	NM_004004.5	chr13:g.20189473C>T	c.109G>A - p.(Val37Ile)	rs72474224	chr13:g.20189473C>T	c.109G>A - p.(Val37Ile)	rs72474224
S1685*	AR/AD	Profound	Congenital	_	Normal CT scan; Normal MRI	28	DFNB1	NM_004004.5	chr13:g.20189547del	c.35delG - p.(Gly12Valfs*2)	rs1801002	chr13:g.20189222_20189224del	c.358_360delGAG - p.(Glu120del)	rs80338947
S1686	Sporadic	_	Congenital	Progressive	Normal CT scan	11	DFNB1	NM_004004.5	chr13:g.20189473C>T	c.109G>A - p.(Val37Ile)	rs72474224	chr13:g.20189473C>T	c.109G>A - p.(Val37Ile)	rs72474224
S1694*	Sporadic	Profound	_	_	_	31	DFNB1	NM_004004.5	chr13:g.20189581T>C	c.1A>G - p.?	rs111033293	chr13:g.20189547del	c.35delG - p.(Gly12Valfs*2)	rs1801002
S1705	AR	Profound	Congenital	_	Normal MRI	3	DFNB1	NM_004004.5	chr13:g.20189226_20189229dup	c.353_356dup - p.(Glu119Aspfs*92)		chr13:g.20189547del	c.35delG - p.(Gly12Valfs*2)	rs1801002
S1715	AR	Moderate-severe	Congenital	Progressive	Normal CT scan	8	DFNB1	NM_004004.5	chr13:g.20189547del	c.35delG - p.(Gly12Valfs*2)	rs1801002	chr13:g.20189256_20189269del	c.313_326del - p.(Lys105Glyfs*5)	rs111033253
S1716	AR	Moderate	Congenital	_	_	3	DFNB1	NM_004004.5	chr13:g.20189547del	c.35delG - p.(Gly12Valfs*2)	rs1801002	chr13:g.20189487C>T	c.95G>A - p.(Arg32His)	rs111033190
S1720	Sporadic	Profound	Congenital	_	_	3	DFNB1	NM_004004.5	chr13:g.20189547del	c.35delG - p.(Gly12Valfs*2)	rs1801002	chr13:g.20189547del	c.35delG - p.(Gly12Valfs*2)	rs1801002
S1727	Sporadic	Profound	Before 10y	Progressive	Normal CT scan	4	DFNB1	NM_004004.5	chr13:g.20189547del	c.35delG - p.(Gly12Valfs*2)	rs1801002	chr13:g.20189547del	c.35delG - p.(Gly12Valfs*2)	rs1801002
S1735*	AR	Moderate-severe	Before 10y	_	_	33	DFNB1	NM_004004.5	chr13:g.20189547del	c.35delG - p.(Gly12Valfs*2)	rs1801002	chr13:g.20188965T>C	c.617A>G - p.(Asn206Ser)	rs111033294
S1740	Sporadic	Profound	Congenital	_	_	1	DFNB1	NM_004004.5	chr13:g.20189547del	c.35delG - p.(Gly12Valfs*2)	rs1801002	chr13:g.20189547del	c.35delG - p.(Gly12Valfs*2)	rs1801002
S1754*	Sporadic	Severe	Congenital	Stable	Normal CT scan	32	DFNB1	NM_004004.5	chr13:g.20192782C>T	c.-23+1G>A - IVS1+1G>A	rs80338940	chr13:g.20189547del	c.35delG - p.(Gly12Valfs*2)	rs1801002
S1760	Sporadic	Moderate-severe		Progressive	EVA	6	DFNB1	NM_004004.5	chr13:g.20189481A>G	c.101T>C - p.(Met34Thr)	rs35887622	chr13:g.20189481A>G	c.101T>C - p.(Met34Thr)	rs35887622
S1768	Sporadic	Moderate-severe	Congenital	_	Normal CT scan	2	DFNB1	NM_004004.5	chr13:g.20189473C>T	c.109G>A - p.(Val37Ile)	rs72474224	chr13:g.20189547del	c.35delG - p.(Gly12Valfs*2)	rs1801002
S1771	Sporadic	Mild-moderate	Before 10y	Progressive	Normal CT scan	6	DFNB1	NM_004004.5	chr13:g.20189547del	c.35delG - p.(Gly12Valfs*2)	rs1801002	chr13:g.20189247_20189248del	c.334_335delAA - p.(Lys112Glufs*2)	rs756484720
S1778	Sporadic	Moderate	Congenital	_	Normal CT scan; Normal MRI	1	DFNB1	GJB6: NM_006783.4; GJB2: NM_004004.5	chr13:g.20189031C>G	c.551G>C - p.(Arg184Pro)	rs80338950	chr13:g.20222988_20531806del	c.-301126_493del - del(GJB6-D13S1830)
S1790	Sporadic	Moderate	Before 3y	_	Normal CT scan	4	DFNB1	NM_004004.5	chr13:g.20189547del	c.35delG - p.(Gly12Valfs*2)	rs1801002	chr13:g.20189547del	c.35delG - p.(Gly12Valfs*2)	rs1801002
S1791	Sporadic	Moderate	Before 10y	_	Normal CT scan	6	DFNB1	NM_004004.5	chr13:g.20189143C>T	c.439G>A - p.(Glu147Lys)	rs767178508	chr13:g.20189547del	c.35delG - p.(Gly12Valfs*2)	rs1801002
S1795	AR	Moderate-severe	_		Normal CT scan	27	DFNB1	NM_004004.5	chr13:g.20189547del	c.35delG - p.(Gly12Valfs*2)	rs1801002	chr13:g.20189313A>G	c.269T>C - p.(Leu90Pro)	rs80338945
S1801	AR	Moderate	Before 10y	_	_	4	DFNB1	NM_004004.5	chr13:g.20189473C>T	c.109G>A - p.(Val37Ile)	rs72474224	chr13:g.20189154C>A	c.428G>T - p.(Arg143Leu)	rs104894401
S1820	Sporadic	Moderate	Before 10y	_	Normal CT scan	10	DFNB1	NM_004004.5	chr13:g.20189547del	c.35delG - p.(Gly12Valfs*2)	rs1801002	chr13:g.20189481A>G	c.101T>C - p.(Met34Thr)	rs35887622
S1825	AR	Profound	Congenital	_	_	1	DFNB1	NM_004004.5	chr13:g.20189547del	c.35delG - p.(Gly12Valfs*2)	rs1801002	chr13:g.20189547del	c.35delG - p.(Gly12Valfs*2)	rs1801002
S1851	Sporadic	Severe	Congenital	_	_	2	DFNB1	NM_004004.5	chr13:g.20189547del	c.35delG - p.(Gly12Valfs*2)	rs1801002	chr13:g.20189547del	c.35delG - p.(Gly12Valfs*2)	rs1801002
S1854	Sporadic	Profound	Congenital	_	_	25	DFNB1	NM_004004.5	chr13:g.20189547del	c.35delG - p.(Gly12Valfs*2)	rs1801002	chr13:g.20189547del	c.35delG - p.(Gly12Valfs*2)	rs1801002
S1857	Sporadic	Profound	Congenital	_	Normal CT scan	4	DFNB1	NM_004004.5	chr13:g.20189443C>A	c.139G>T - p.(Glu47*)	rs104894398	chr13:g.20189443C>A	c.139G>T - p.(Glu47*)	rs104894398
S1872	Sporadic	Moderate-severe	Congenital	_	Normal MRI	1	DFNB1	NM_004004.5	chr13:g.20188965T>C	c.617A>G - p.(Asn206Ser)	rs111033294	chr13:g.20189547del	c.35delG - p.(Gly12Valfs*2)	rs1801002
S1572	Sporadic	Profound	_	Progressive	None but MRI not documented; OAEs at birth	3	ACTG1	NM_001614.3	chr17:g.81511556G>A #	c.434C>T - p.(Ser145Phe) #
S1338	Sporadic	Moderate-severe	Congenital	_	Normal CT scan	9	ADGRV1	NM_032119.3	chr5:g.90697075T>G	c.8084T>G - p.(Ile2695Ser)	rs763107875	chr5:g.90697075T>G	c.8084T>G - p.(Ile2695Ser)	rs763107875
S1601	AR	Moderate-severe	_	_	_	6	ADGRV1	NM_032119.3	chr5:g.90855814_90855815del	c.17668_17669delAT - p.(Met5890Valfs*10)	rs757696771	chr5:g.90778947del	c.12932delC - p.(Ala4311Glufs*19)
S1628	AR	Profound	Congenital	Progressive	None, Normal MRI	3	CDH23	NM_022124.5	chr10:g.71806193G>A	c.8090G>A - p.(Gly2697Asp)	rs765388872	chr10:g.71806193G>A	c.8090G>A - p.(Gly2697Asp)	rs765388872
S1701	Sporadic	Profound	Congenital	_	Normal ERG at 4	4	CDH23	NM_022124.5	chr10:g.71793180A>G #	c.6254-2A>G - IVS46-2A>G #		chr10:g.71724103dup	c.3428dupA - p.(His1143Glnfs*3)
S1761	Sporadic	Severe-profound	Congenital	_	Normal CT scan	2	CDH23	NM_022124.5	chr10:g.71702624C>T	c.2663C>T - p.(Pro888Leu)		chr10:g.71702624C>T	c.2663C>T - p.(Pro888Leu)		MYO6	NM_004999.3	chr6:g.75817573C>T	c.26C>T - p.(Ala9Val)	rs199508553
S1324	Sporadic	Severe-profound	Before 3y	Progressive	_	23	TJP2	NM_004817.3	chr9:g.69248224G>A #	c.2880G>A - p.(E889_S961del) #
S1526	AR	Profound	Before 5y	Progressive	Ossifiant labyrinthis (right)	25	LOXHD1	NM_144612.6	chr18:g.46545365T>C	c.3571A>G - p.(Thr1191Ala)		chr18:g.46545365T>C	c.3571A>G - p.(Thr1191Ala)
S1711*	Sporadic	Moderate	Before 6y	Stable	_	12	LOXHD1	NM_144612.6	chr18:g.46639801C>T	c.327-1G>A - IVS3-1G>A		chr18:g.46529242C>T	c.4465G>A - p.(Gly1489Arg)	rs199695409
S1523	Sporadic	Profound	Congenital	_	Normal CT scan	3	MYO15A	NM_016239.3	chr17:g.18143797G>A	c.6046+1G>A - IVS27+1G>A	rs201978571	chr17:g.18136684G>A	c.4777G>A - p.(Glu1593Lys)	rs376469502
S1633	Sporadic	Profound	Congenital	_	_	3	MYO15A	NM_016239.3	chr17:g.18173855C>A	c.10425C>A - p.(Tyr3475*)		chr17:g.18173855C>A	c.10425C>A - p.(Tyr3475*)
S1649	AR	Profound	Congenital	_	Normal CT scan	3	MYO15A	NM_016239.3	chr17:g.18131518G>A	c.4193G>A - p.(Arg1398Lys)		chr17:g.18157059C>T	c.8707C>T - p.(Arg2903*)	rs768257384
S1670*	AR	Severe-profound	Congenital	Stable	Normal CT scan	8	MYO15A	NM_016239.3	chr17:g.18122305C>T	c.3505C>T - p.(Arg1169*)	rs781546107	chr17:g.18155406del	c.8433delG - p.(Gln2812Serfs*16)
S1566	AR	Moderate-severe	Congenital	_	U-shaped audiogram	8	OTOA	NM_144672.3	chr16:g.21728326del	c.2102delT - p.(Ile701Thrfs*27)		chr16:g.21710105T>C	c.1320+2T>C - IVS12+2T>C		GJB2	NM_004004.5	chr13:g.20189547del	c.35delG - p.(Gly12Valfs*2)	rs1801002
S1529	Sporadic	Profound	_	_	OAEs at birth	3	OTOF	NM_194248.2	chr2:g.26468468G>A	c.4030C>T - p.(Arg1344*)		chr2:g.26479263C>A	c.2214+1G>T - IVS18+1G>T	rs80356589
S1672*	Sporadic	Profound	Congenital		Normal CT scan; OAEs at birth	2	OTOF	NM_194248.2	chr2:g.26477474del	c.2348delG - p.(Gly783Alafs*17)	rs80356591	chr2:g.26476033G>A	c.2872C>T - p.(Gln958*)
S1777*	Sporadic	Profound	Congenital	Stable	Normal CT scan	3	OTOF	NM_194248.2	chr2:g.26477506_26477521dup	c.2316-15_2316dup		chr2:g.26477210G>A	c.2485C>T - p.(Gln829*)	rs80356593
S1741	Sporadic	Profound	Congenital	_	Normal MRI; Vestibular areflexia; abnormal ERG	2	MYO7A	NM_000260.3	chr11:g.77205562C>T	c.5581C>T - p.(Arg1861*)	rs878864531	chr11:g.77190041G>A	c.3652G>A - p.(Gly1218Arg)	rs111033195
S1692*	Sporadic	Profound	Congenital	_	_	8	MYO7A	NM_000260.3	chr11:g.77156904G>A	c.635G>A - p.(Arg212His)	rs28934610	chr11:g.77184714C>T	c.3502C>T - p.(Arg1168Trp)	rs554073390
S1779*	Sporadic	Severe	Congenital	_	ERG subnormal	27	MYO7A	NM_000260.3	chr11:g.77204183G>C	c.5434G>C - p.(Glu1812Gln)	rs377267777	chr11:g.77205599G>A	c.5618G>A - p.(Arg1873Gln)	rs397516322
S1763	Sporadic	Profound	Congenital	_	Usher syndrome is suspected	3	MYO7A	NM_000260.3	chr11:g.77192243C>T	c.4117C>T - p.(Arg1373*)		chr11:g.77205598C>T	c.5617C>T - p.(Arg1873Trp)	rs397516321
S1799	Sporadic	Profound	Congenital	_	Vestibular areflexia; Usher syndrome is suspected	8	MYO7A	NM_000260.3	chr11:g.77213978T>C	c.6557T>C - p.(Leu2186Pro)		chr11:g.77156979T>G	c.710T>G - p.(Leu237Arg)
S1542	AD	Severe-profound	Between 10 and 20 y	Progressive	Normal CT	61	POU4F3	NM_002700.2	chr5:g.146340392T>C	c.965T>C - p.(Phe322Ser)
S1642	AD	Moderate	Before 10y	Stable	_	8	POU4F3	NM_002700.2	chr5:g.146340013C>T	c.586C>T - p.(Gln196*)
S1595	Sporadic	Profound	Congenital	_	EVA	2	SLC26A4	NM_000441.1	chr7:g.107710126C>T	c.2162C>T - p.(Thr721Met)	rs121908363	chr7:g.107661726G>C	c.85G>C - p.(Glu29Gln)	rs111033205
S1728	AR	_	Congenital	_	EVA; Hypothyroidia	64	SLC26A4	NM_000441.1	chr7:g.107661807T>C	c.164+2T>C - IVS2+2T>C	rs397516420	chr7:g.107661807T>C	c.164+2T>C - IVS2+2T>C	rs397516420
S1617	DFNX	Moderate	Congenital	Stable	Normal CT scan	2	SMPX	NM_014332.2				chrX:g.(21737697_21743750)_(21743836_21754246)del	c.(45_46)_(132_133)del - p.? - (E3del)
S1511*	Sporadic	Moderate	Congenital	_	_	9	STRC	NM_153700.2	chr15:g.(?_43599563)_(43618800_?)del	c.(?_-78)_(*109_?)del - p.? - (E1-3UTRdel)		chr15:g.43611539T>A	c.3100-2A>T-IVS11-2A>T		CABP2	NM_016366.2	chr11:g.67519792C>A	c.637+1G>T - IVS6+1G>T	rs149712664
S1516	Sporadic	Moderate	Congenital	Stable	Normal CT scan	11	STRC	NM_153700.2	chr15:g.(?_43599563)_(43618800_?)del	c.(?_-78)_(*109_?)del - p.? - (E1-3UTRdel)		chr15:g.43611555C>T	c.3100-18G>A-IVS11-18G>A
S1537	Sporadic	Moderate	Congenital	Stable	Normal CT scan	3	STRC	NM_153700.2	chr15:g.43603236_43603240del	c.4545+2_4545+6del - IVS23+2_IVS23+6del		chr15:g.43600074T>C	c.5125A>G - p.(Thr1709Ala)
S1637	Sporadic	Moderate	_	_	_	12	STRC	NM_153700.2	chr15:g.(?_43599563)_(43618800_?)del	c.(?_-78)_(*109_?)del - p.? - (E1-3UTRdel)		chr15:g.(?_43599563)_(43618800_?)del	c.(?_-78)_(*109_?)del - p.? - (E1-3UTRdel)
S1696*	Sporadic	Moderate	_	_	_	5	STRC	NM_153700.2	chr15:g.(?_43599563)_(443608203_43915351)del	c.(-4431_3558)_(*109_?)del - p.(?) - (E17-3UTRdel)		chr15:g.43600879C>A	c.4837G>T - p.(Glu1613*)	rs769443188
S1733	Sporadic	Mild-moderate	Congenital	_	_	1	STRC	NM_153700.2	chr15:g.(?_43599563)_(43618800_?)del	c.(?_-78)_(*109_?)del - p.? - (E1-3UTRdel)		chr15:g.(?_43599563)_(43618800_?)del	c.(?_-78)_(*109_?)del - p.? - (E1-3UTRdel)		GJB2	NM_004004.5	chr13:g.20189463G>T	c.119C>A - p.(Ala40Glu)	rs111033296
S1783	Sporadic	Moderate	Congenital	_	_	3	STRC	NM_153700.2	chr15:g.(?_43599563)_(43618800_?)del	c.(?_-78)_(*109_?)del - p.? - (E1-3UTRdel)		chr15:g.(?_43599563)_(43618800_?)del	c.(?_-78)_(*109_?)del - p.? - (E1-3UTRdel)
S1800	Sporadic	Moderate	Congenital	Stable	_	25	STRC	NM_153700.2	chr15:g.43603364A>G	c.4423T>C - p.(Trp1475Arg)		chr15:g.43603364A>G	c.4423T>C - p.(Trp1475Arg)
S1812	Sporadic	Mild	Congenital	_	_	1	STRC	NM_153700.2	chr15:g.(?_43599563)_(43618800_?)del	c.(?_-78)_(*109_?)del - p.? - (E1-3UTRdel)		chr15:g.(?_43599563)_(43618800_?)del	c.(?_-78)_(*109_?)del - p.? - (E1-3UTRdel)		EPS8L2	NM_022772.3	chr11:g.723329dup	c.1430dupC - p.(Val478Serfs*25)
S1539	Sporadic	Moderate	Congenital	Stable	Normal CT scan	9	TECTA	NM_005422.2	chr11:g.121129927A>G	c.2657A>G - p.(Asn886Ser)	rs146175803	chr11:g.121109485del	c.473delG - p.(Ser158Thrfs*6)		OTOG	NM_001277269.1	chr11:g.17635188G>A	c.7729+1G>A - IVS45+1G>A	rs548496846
S1680	AD	Moderate	Congenital	_	_	30	TECTA	NM_005422.2	chr11:g.121145865G>A	c.3854G>A - p.(Cys1285Tyr)					MYO15A	NM_016239.3	chr17:g.18136688T>C	c.4779+2T>C - IVS15+2T>C
S1759	Sporadic	Moderate	Congenital	_	Normal CT scan	1	TECTA	NM_005422.2	chr11:g.121189153C>T	c.6236C>T - p.(Pro2079Leu) #
S1734	AD	Mild	Before 10	_	_	13	TECTA	NM_005422.2	chr11:g.121145754C>T	c.3743C>T - p.(Pro1248Leu)	rs138768918				TMRPSS3	NM_024022.2	chr21:g.42375839del	c.1224delA - p.(Glu409Argfs*7)
S1704	Sporadic	Profound	Congenital	_	Normal CT scan; Normal MRI	1	TMC1	NM_138691.2	chr9:g.72805491G>A	c.1676G>A - p.(Trp559*)	rs876657728	chr9:g.72792320C>T	c.1534C>T - p.(Arg512*)	rs200171616
S1793	Sporadic	Profound	Congenital	_	Normal CT scan; Normal MRI	1	TMC1	NM_138691.2	chr9:g.72751849G>A	c.536-1G>A - IVS10-1G>A		chr9:g.72751849G>A	c.536-1G>A - IVS10-1G>A		GJB2	NM_004004.5	chr13:g.20189481A>G	c.101T>C - p.(Met34Thr)	rs35887622
S1541	AR	Mild	Before 10	Progressive	Normal CT sacn; Ski-slope audiogram	13	TMPRSS3	NM_024022.2	chr21:g.42388436G>T	c.413C>A - p.(Ala138Glu)	rs147231991	chr21:g.42388436G>T	c.413C>A - p.(Ala138Glu)	rs147231991
S1802*	Sporadic	Moderate	After 10	_	Ski-slope audiogram	23	TMPRSS3	NM_024022.2	chr21:g.42389043del	c.208delC - p.(His70Thrfs*19)	rs727503493	chr21:g.42375787C>T	c.1276G>A - p.(Ala426Thr)	rs56264519	STRC	NM_153700.2	chr15:g.(?_43599563)_(43618800_?)del	c.(?_-78)_(*109_?)del - p.? - (E1-3UTRdel)
S1536	Sporadic	Moderate	Congenital	Stable	None; Normal CT scan	5	USH1C	NM_153676.3	chr11:g.17516263del	c.1238delG - p.(Gly413Alafs*24)		chr11:g.(17501980_17504647)_(17510521_17511902)del	c.(1413_1414)_(2184_2185)del - p.(Val472_Gln728del) - (EC-Fdel)		SLC26A4	NM_000441.1	chr7:g.107660756T>C	c.-103T>C - p.(=)
S1707	Sporadic	Profound	Congenital	_	_	8	USH1C	NM_153676.3	chr11:g.17527015C>T	c.521+1G>A - IVS6+1G>A		chr11:g.17527015C>T	c.521+1G>A - IVS6+1G>A
S1682*	AD	Moderate	Before 3	_	Normal CT scan	8	USH2A	NM_206933.2	chr1:g.216246784G>T	c.2610C>A - p.(Cys870*)	rs767078782	chr1:g.215970872_216064359dup	c.6049+5742_6806-96dup - p.(Gly2018_Gly2269dup) - (E31-35dup)		MYO15A	NM_016239.3	chr17:g.18148514dup	c.6710dupC - p.(Val2238Glyfs*92)
S1679	AR	Moderate	Before 6	_	_	14	USH2A	NM_206933.2	chr1:g.215653970T>C	c.14134-3169A>G - IVS64-3169A>G - p.(Val4711Glufs*6)		chr1:g.216097196G>A	c.4645C>T - p.(Arg1549*)	rs199679165	GJB2	NM_004004.5	chr13:g.20189481A>G	c.101T>C - p.(Met34Thr)	rs35887622
S1752	Sporadic	Severe	Congenital	_	_	3	USH2A	NM_206933.2	chr1:g.216247095del	c.2299delG - p.(Glu767Serfs*21)	rs80338903	chr1:g.215728232C>T	c.11864G>A - p.(Trp3955*)	rs111033364
S1786*	Sporadic	Moderate	Congenital	_	_	13	USH2A	NM_206933.2	chr1:g.101008445_101008446del	c.6317_6318delCA - p.(Thr2106Serfs*51)		chr1:g.101008445_101008446del	c.6317_6318delCA - p.(Thr2106Serfs*51)
		Supplementary Table 2: 99 pathogenic genotypes and associated phenotypic information								# de novo
										*parental origin unknown
		Baux, Vaché et al., Combined genetic approaches yield a 48% diagnostic rate in a large cohort of French hearing-impaired patients
